# Supplementary material for: Global disease burden of breast cancer attributable to high fasting plasma glucose: a comprehensive analysis from the global burden of disease study
Source: Front Endocrinol (Lausanne). 2025 Feb 13;16:1498207. doi: 10.3389/fendo.2025.1498207 (PMC11864957; doi:10.3389/fendo.2025.1498207)
Supplement: Supplementary file 1 [file Table1.xlsx]

## Sheet: Sheet1
Table S1. The global death burden of breast cancer attributable to high fasting plasma glucose and the temporal trend
Characteristics	Death cases in 1990 No. × 103 (95% UI)	ASMR in 1990 No. (95%UI)	Death cases in 2021 No. × 103 (95% UI)	ASMR in 2021 No. (95%UI)	EAPC 1990-2021 No. (95%CI)
Global	10.86 (-3.15-25.62)	0.52 (-0.15-1.23)	30.57 (-8.78-72.39)	0.66 (-0.19-1.57)	0.72 (0.67-0.76)
Low SDI	0.33 (-0.09-0.82)	0.30 (-0.09-0.74)	1.45 (-0.41-3.52)	0.57 (-0.16-1.38)	2.07 (1.92-2.18)
Low-middle SDI	0.88 (-0.24-2.09)	0.29 (-0.08-0.68)	4.92 (-1.42-11.74)	0.65 (-0.19-1.56)	2.73 (2.65-2.73)
Middle SDI	1.94 (-0.57-4.63)	0.37 (-0.11-0.88)	8.08 (-2.29-19.57)	0.57 (-0.16-1.37)	1.26 (1.19-1.32)
High-middle SDI	2.88 (-0.85-6.83)	0.52 (-0.15-1.24)	6.82 (-1.99-15.79)	0.62 (-0.18-1.45)	0.49 (0.34-0.64)
High SDI	4.81 (-1.39-11.23)	0.75 (-0.22-1.77)	9.27 (-2.61-21.83)	0.78 (-0.22-1.83)	0.08 (0.02-0.14)
High-income Asia Pacific	0.29 (-0.09-0.68)	0.26 (-0.08-0.61)	0.97 (-0.29-2.22)	0.38 (-0.12-0.89)	1.09 (0.89-1.28)
High-income North America	2.04 (-0.60-4.76)	1.03 (-0.30-2.40)	3.90 (-1.12-9.22)	1.06 (-0.31-2.50)	0.09 (0.00-0.19)
Central Asia	0.11 (-0.03-0.25)	0.38 (-0.11-0.89)	0.26 (-0.07-0.65)	0.57 (-0.16-1.39)	1.85 (1.66-2.01)
East Asia	1.27 (-0.37-3.17)	0.29 (-0.08-0.70)	3.78 (-1.20-9.20)	0.33 (-0.11-0.81)	0.34 (0.15-0.53)
South Asia	0.87 (-0.26-2.04)	0.31 (-0.09-0.72)	4.94 (-1.45-11.63)	0.65 (-0.19-1.53)	2.37 (2.23-2.46)
Southeast Asia	0.48 (-0.12-1.17)	0.35 (-0.09-0.86)	2.43 (-0.62-6.12)	0.69 (-0.18-1.73)	2.10 (2.03-2.13)
Central Europe	0.64 (-0.18-1.49)	0.76 (-0.22-1.76)	1.50 (-0.44-3.52)	1.12 (-0.33-2.65)	1.11 (0.98-1.21)
Eastern Europe	0.69 (-0.20-1.61)	0.40 (-0.11-0.93)	1.39 (-0.39-3.20)	0.63 (-0.18-1.46)	1.21 (0.97-1.44)
Western Europe	2.84 (-0.80-6.85)	0.83 (-0.24-1.99)	4.30 (-1.15-10.33)	0.76 (-0.20-1.82)	-0.35 (-0.41--0.30)
Andean Latin America	0.03 (-0.01-0.07)	0.29 (-0.08-0.71)	0.18 (-0.04-0.43)	0.57 (-0.14-1.38)	2.11 (1.99-2.19)
Central Latin America	0.25 (-0.07-0.59)	0.59 (-0.17-1.37)	1.11 (-0.32-2.64)	0.81 (-0.24-1.93)	0.81 (0.67-0.94)
Southern Latin America	0.23 (-0.07-0.56)	0.91 (-0.26-2.19)	0.53 (-0.14-1.24)	1.06 (-0.28-2.48)	0.53 (0.33-0.73)
Tropical Latin America	0.29 (-0.08-0.68)	0.61 (-0.17-1.44)	1.17 (-0.33-2.67)	0.82 (-0.23-1.88)	0.97 (0.92-1.01)
Australasia	0.10 (-0.03-0.23)	0.77 (-0.23-1.80)	0.21 (-0.07-0.48)	0.73 (-0.23-1.66)	-0.11 (-0.18--0.04)
Caribbean	0.11 (-0.03-0.25)	0.81 (-0.22-1.93)	0.30 (-0.08-0.75)	1.05 (-0.29-2.58)	0.98 (0.88-1.07)
North Africa and Middle East	0.21 (-0.06-0.52)	0.25 (-0.07-0.61)	1.69 (-0.49-4.00)	0.74 (-0.22-1.77)	4.11 (3.80-4.26)
Oceania	0.01 (0.00-0.03)	0.93 (-0.26-2.31)	0.05 (-0.01-0.12)	1.32 (-0.38-3.21)	1.13 (1.08-1.17)
Central Sub-Saharan Africa	0.06 (-0.02-0.14)	0.47 (-0.13-1.15)	0.24 (-0.06-0.62)	0.77 (-0.20-1.99)	1.59 (1.32-1.83)
Eastern Sub-Saharan Africa	0.10 (-0.03-0.25)	0.29 (-0.08-0.72)	0.42 (-0.11-1.02)	0.51 (-0.13-1.24)	1.82 (1.64-1.96)
Southern Sub-Saharan Africa	0.07 (-0.02-0.18)	0.51 (-0.14-1.23)	0.36 (-0.09-0.89)	1.13 (-0.29-2.77)	3.12 (2.81-3.34)
Western Sub-Saharan Africa	0.16 (-0.04-0.36)	0.38 (-0.10-0.87)	0.83 (-0.22-1.96)	0.83 (-0.22-1.99)	2.66 (2.54-2.72)
UI, uncertainty interval; ASMR, age-standardized mortality rate; EAPC, estimated annual percentage change; CI, confidence interval; SDI, Socio-demographic Index
