# Supplementary material for: Global disease burden of breast cancer attributable to high fasting plasma glucose: a comprehensive analysis from the global burden of disease study
Source: Front Endocrinol (Lausanne). 2025 Feb 13;16:1498207. doi: 10.3389/fendo.2025.1498207 (PMC11864957; doi:10.3389/fendo.2025.1498207)
Supplement: Supplementary file 2 [file Table2.xlsx]

## Sheet: AAPC_ASMR_global_sdi_region_tab
Table S2. The AAPCs for ASMR and ASDR in breast cancer due to high fasting plasma glucose
Characteristics	AAPC for ASMR (95% CI)	p value	AAPC for ASDR (95% CI)	p value
Global	0.77 (0.74-0.79)	<0.001	0.86 (0.84-0.88)	<0.001
Low SDI	2.08 (2.05-2.11)	<0.001	1.96 (1.93-1.98)	<0.001
Low-middle SDI	2.67 (2.64-2.71)	<0.001	2.67 (2.64-2.69)	<0.001
Middle SDI	1.38 (1.35-1.4)	<0.001	1.49 (1.47-1.51)	<0.001
High-middle SDI	0.59 (0.57-0.62)	<0.001	0.57 (0.52-0.64)	<0.001
High SDI	0.08 (0.05-0.1)	<0.001	0.08 (0.04-0.11)	<0.001
High-income Asia Pacific	1.26 (1.21-1.31)	<0.001	1.03 (0.98-1.08)	<0.001
High-income North America	0.06 (0.01-0.12)	<0.001	-0.06 (-0.09--0.02)	<0.001
Central Asia	1.36 (1.27-1.48)	<0.001	1.16 (1.06-1.31)	<0.001
East Asia	0.57 (0.48-0.66)	<0.001	0.74 (0.68-0.8)	<0.001
South Asia	2.46 (2.38-2.55)	<0.001	2.42 (2.38-2.46)	<0.001
Southeast Asia	2.15 (2.12-2.18)	<0.001	2.18 (2.14-2.22)	<0.001
Central Europe	1.23 (1.19-1.27)	<0.001	1 (0.95-1.04)	<0.001
Eastern Europe	1.43 (1.3-1.58)	<0.001	1.13 (1.02-1.26)	<0.001
Western Europe	-0.28 (-0.33--0.24)	<0.001	-0.42 (-0.47--0.38)	<0.001
Andean Latin America	2.18 (2.07-2.3)	<0.001	2.19 (2.02-2.36)	<0.001
Central Latin America	1.02 (0.97-1.08)	<0.001	1.22 (1.17-1.28)	<0.001
Southern Latin America	0.56 (0.52-0.61)	<0.001	0.54 (0.48-0.6)	<0.001
Tropical Latin America	1.01 (0.9-1.09)	<0.001	1.23 (1.15-1.32)	<0.001
Australasia	-0.19 (-0.29--0.12)	<0.001	-0.14 (-0.2--0.08)	<0.001
Caribbean	0.85 (0.78-0.92)	<0.001	0.92 (0.86-0.98)	<0.001
North Africa and Middle East	3.56 (3.51-3.61)	<0.001	3.5 (3.47-3.54)	<0.001
Oceania	1.11 (1.08-1.14)	<0.001	1.09 (1.05-1.12)	<0.001
Central Sub-Saharan Africa	1.6 (1.57-1.63)	<0.001	1.51 (1.47-1.54)	<0.001
Eastern Sub-Saharan Africa	1.86 (1.84-1.87)	<0.001	1.79 (1.78-1.81)	<0.001
Southern Sub-Saharan Africa	2.54 (2.45-2.63)	<0.001	2.62 (2.51-2.72)	<0.001
Western Sub-Saharan Africa	2.56 (2.54-2.59)	<0.001	2.47 (2.43-2.5)	<0.001
ASMR, age-standardized mortality rate; ASDR: age-standardized DALY rate; AAPC: average annual percent change; CI: confidence Interval; SDI, Socio-demographic Index
