# Supplementary material for: Global disease burden of breast cancer attributable to high fasting plasma glucose: a comprehensive analysis from the global burden of disease study
Source: Front Endocrinol (Lausanne). 2025 Feb 13;16:1498207. doi: 10.3389/fendo.2025.1498207 (PMC11864957; doi:10.3389/fendo.2025.1498207)
Supplement: Supplementary file 3 [file Table3.xlsx]

## Sheet: APC_ASMR_global_sdi_region_tabl
Table S3. The APCs of age-standardized death rate in breast cancer due to high fasting plasma glucose, 1990–2021
Location	Segment	Year	APC (95%CI)	p value
Global	Trend 0	1990 - 2001	1.101 (1.04-1.17)	<0.001
	Trend 1	2001 - 2013	0.417 (0.34-0.47)	<0.001
	Trend 2	2013 - 2018	1.159 (0.98-1.51)	<0.001
	Trend 3	2018 - 2021	0.302 (-0.20-0.62)	0.227
Low SDI	Trend 0	1990 - 1995	1.861 (1.62-2.31)	<0.001
	Trend 1	1995 - 2007	1.381 (1.11-1.45)	<0.001
	Trend 2	2007 - 2011	2.618 (1.70-3.11)	<0.001
	Trend 3	2011 - 2014	4.181 (3.54-4.50)	<0.001
	Trend 4	2014 - 2021	2.230 (2.07-2.36)	<0.001
Low-middle SDI	Trend 0	1990 - 1992	2.493 (2.01-3.26)	<0.001
	Trend 1	1992 - 1995	3.487 (2.42-3.76)	<0.001
	Trend 2	1995 - 2011	2.581 (2.27-3.06)	<0.001
	Trend 3	2011 - 2018	3.226 (3.07-3.52)	<0.001
	Trend 4	2018 - 2021	1.190 (0.79-1.63)	<0.001
Middle SDI	Trend 0	1990 - 1999	1.960 (1.87-2.06)	<0.001
	Trend 1	1999 - 2005	0.566 (0.24-0.74)	<0.001
	Trend 2	2005 - 2015	1.202 (1.10-1.30)	<0.001
	Trend 3	2015 - 2019	2.093 (1.84-2.49)	<0.001
	Trend 4	2019 - 2021	0.616 (0.11-1.23)	0.308
High-middle SDI	Trend 0	1990 - 1994	2.268 (2.05-2.71)	<0.001
	Trend 1	1994 - 1997	1.150 (0.85-1.65)	0.06
	Trend 2	1997 - 2000	2.062 (0.14-2.33)	0.002
	Trend 3	2000 - 2009	0.271 (-0.33-0.41)	<0.001
	Trend 4	2009 - 2021	-0.215 (-0.32--0.09)	<0.001
High SDI	Trend 0	1990 - 1999	0.291 (0.12-0.38)	<0.001
	Trend 1	1999 - 2003	0.870 (0.54-1.22)	0.02
	Trend 2	2003 - 2012	-0.433 (-0.58--0.33)	<0.001
	Trend 3	2012 - 2018	0.363 (0.19-0.75)	0.028
	Trend 4	2018 - 2021	-0.632 (-1.24--0.23)	0.078
High-income Asia Pacific	Trend 0	1990 - 1998	3.167 (2.90-3.52)	<0.001
	Trend 1	1998 - 2006	1.133 (0.81-1.57)	<0.001
	Trend 2	2006 - 2021	0.320 (0.17-0.42)	<0.001
High-income North America	Trend 0	1990 - 1998	0.210 (-0.69-0.52)	0.081
	Trend 1	1998 - 2003	1.233 (0.56-2.10)	0.001
	Trend 2	2003 - 2021	-0.324 (-0.42--0.23)	<0.001
Central Asia	Trend 0	1990 - 1992	-3.149 (-4.36--0.54)	0.072
	Trend 1	1992 - 2007	2.219 (1.92-2.42)	<0.001
	Trend 2	2007 - 2011	3.837 (2.68-4.92)	<0.001
	Trend 3	2011 - 2021	0.024 (-0.32-0.33)	0.854
East Asia	Trend 0	1990 - 1996	1.041 (-0.27-1.55)	0.004
	Trend 1	1996 - 1999	4.521 (2.80-5.26)	0.027
	Trend 2	1999 - 2015	-0.516 (-0.74--0.38)	<0.001
	Trend 3	2015 - 2021	1.090 (0.48-2.34)	0.002
South Asia	Trend 0	1990 - 1992	2.028 (0.89-3.97)	0.084
	Trend 1	1992 - 1995	5.589 (1.92-6.28)	<0.001
	Trend 2	1995 - 2009	1.660 (1.50-1.79)	<0.001
	Trend 3	2009 - 2018	3.272 (3.05-3.72)	<0.001
	Trend 4	2018 - 2021	1.036 (-0.42-1.95)	0.076
Southeast Asia	Trend 0	1990 - 1994	3.027 (2.76-3.44)	<0.001
	Trend 1	1994 - 2010	2.168 (2.13-2.21)	<0.001
	Trend 2	2010 - 2015	1.471 (1.01-1.67)	<0.001
	Trend 3	2015 - 2019	2.631 (2.41-3.04)	<0.001
	Trend 4	2019 - 2021	1.024 (0.47-1.65)	0.069
Central Europe	Trend 0	1990 - 1998	2.382 (2.22-2.57)	<0.001
	Trend 1	1998 - 2007	1.077 (0.92-1.24)	<0.001
	Trend 2	2007 - 2011	-0.400 (-0.98-0.05)	0.308
	Trend 3	2011 - 2018	1.522 (1.35-1.91)	<0.001
	Trend 4	2018 - 2021	0.152 (-0.72-0.72)	0.696
Eastern Europe	Trend 0	1990 - 1994	5.558 (4.07-7.94)	<0.001
	Trend 1	1994 - 2009	1.579 (1.31-1.85)	<0.001
	Trend 2	2009 - 2021	-0.100 (-0.52-0.20)	0.533
Western Europe	Trend 0	1990 - 1993	0.875 (0.38-1.65)	0.018
	Trend 1	1993 - 2003	-0.126 (-0.27--0.02)	0.054
	Trend 2	2003 - 2013	-0.772 (-1.04--0.67)	<0.001
	Trend 3	2013 - 2018	0.348 (0.05-0.96)	0.12
	Trend 4	2018 - 2021	-1.350 (-2.07--0.87)	0.001
Andean Latin America	Trend 0	1990 - 1995	3.749 (3.07-4.95)	<0.001
	Trend 1	1995 - 2012	2.042 (1.92-2.21)	<0.001
	Trend 2	2012 - 2015	0.193 (-0.61-1.48)	0.911
	Trend 3	2015 - 2019	4.202 (3.48-5.71)	<0.001
	Trend 4	2019 - 2021	-1.398 (-3.29-0.70)	0.421
Central Latin America	Trend 0	1990 - 1995	2.101 (1.63-2.64)	<0.001
	Trend 1	1995 - 2000	-0.962 (-1.86--0.47)	0.021
	Trend 2	2000 - 2011	0.725 (0.52-0.92)	<0.001
	Trend 3	2011 - 2021	1.821 (1.64-2.06)	<0.001
Southern Latin America	Trend 0	1990 - 1998	2.262 (2.08-2.56)	<0.001
	Trend 1	1998 - 2003	1.277 (0.64-1.72)	0.001
	Trend 2	2003 - 2011	-0.297 (-0.84--0.11)	0.041
	Trend 3	2011 - 2016	0.540 (0.15-1.20)	0.11
	Trend 4	2016 - 2021	-1.426 (-1.87--1.07)	<0.001
Tropical Latin America	Trend 0	1990 - 2014	0.917 (0.34-1.79)	<0.001
	Trend 1	2014 - 2021	1.321 (0.89-2.59)	<0.001
Australasia	Trend 0	1990 - 2014	0.017 (-0.06-0.12)	0.653
	Trend 1	2014 - 2021	-0.906 (-1.82--0.47)	0.001
Caribbean	Trend 0	1990 - 1993	1.398 (0.14-2.92)	0.078
	Trend 1	1993 - 1998	-0.603 (-1.67-1.35)	0.217
	Trend 2	1998 - 2012	1.513 (1.34-1.72)	<0.001
	Trend 3	2012 - 2021	0.448 (0.10-0.70)	0.004
North Africa and Middle East	Trend 0	1990 - 1994	2.913 (2.39-3.81)	<0.001
	Trend 1	1994 - 2001	2.172 (1.87-7.38)	<0.001
	Trend 2	2001 - 2006	7.490 (4.41-7.73)	<0.001
	Trend 3	2006 - 2015	4.345 (4.07-4.48)	<0.001
	Trend 4	2015 - 2021	1.249 (1.02-1.47)	<0.001
Oceania	Trend 0	1990 - 2000	1.577 (1.49-1.66)	<0.001
	Trend 1	2000 - 2004	0.094 (-0.32-0.50)	0.722
	Trend 2	2004 - 2011	1.468 (1.33-1.90)	<0.001
	Trend 3	2011 - 2019	1.095 (0.96-1.23)	<0.001
	Trend 4	2019 - 2021	-0.334 (-0.86-0.33)	0.529
Central Sub-Saharan Africa	Trend 0	1990 - 2001	0.123 (0.01-0.22)	0.022
	Trend 1	2001 - 2008	1.089 (0.89-1.36)	<0.001
	Trend 2	2008 - 2021	3.148 (3.07-3.23)	<0.001
Eastern Sub-Saharan Africa	Trend 0	1990 - 2007	1.051 (1.01-1.09)	<0.001
	Trend 1	2007 - 2021	2.843 (2.80-2.89)	<0.001
Southern Sub-Saharan Africa	Trend 0	1990 - 1995	1.210 (0.21-1.91)	0.007
	Trend 1	1995 - 2008	4.532 (4.34-4.78)	<0.001
	Trend 2	2008 - 2015	2.280 (1.71-2.88)	<0.001
	Trend 3	2015 - 2021	-0.273 (-0.97-0.24)	0.381
Western Sub-Saharan Africa	Trend 0	1990 - 1993	2.287 (1.83-2.76)	<0.001
	Trend 1	1993 - 1999	1.643 (1.25-2.71)	<0.001
	Trend 2	1999 - 2009	2.720 (2.61-2.96)	<0.001
	Trend 3	2009 - 2013	3.869 (3.45-4.25)	<0.001
	Trend 4	2013 - 2021	2.513 (2.40-2.62)	<0.001
APC: annual percentage change; CI: confidential interval
