# Supplementary material for: Global disease burden of breast cancer attributable to high fasting plasma glucose: a comprehensive analysis from the global burden of disease study
Source: Front Endocrinol (Lausanne). 2025 Feb 13;16:1498207. doi: 10.3389/fendo.2025.1498207 (PMC11864957; doi:10.3389/fendo.2025.1498207)
Supplement: Supplementary file 4 [file Table4.xlsx]

## Sheet: APC_ASDR_global_sdi_region_tabl
Table S4. The APCs of age-standardized DALYs rate in breast cancer due to high fasting plasma glucose, 1990–2021
Location	Segment	Year	APC (95%CI)	p value
Global	Trend 0	1990 - 2001	1.121 (1.06-1.19)	<0.001
	Trend 1	2001 - 2013	0.498 (0.43-0.56)	<0.001
	Trend 2	2013 - 2019	1.264 (1.09-1.55)	<0.001
	Trend 3	2019 - 2021	0.390 (-0.00-1.00)	0.378
Low SDI	Trend 0	1990 - 1995	1.657 (1.48-1.96)	<0.001
	Trend 1	1995 - 2008	1.253 (1.13-1.30)	<0.001
	Trend 2	2008 - 2011	2.759 (1.30-3.02)	<0.001
	Trend 3	2011 - 2015	3.530 (3.21-3.86)	<0.001
	Trend 4	2015 - 2021	2.297 (2.13-2.45)	<0.001
Low-middle SDI	Trend 0	1990 - 1998	2.835 (2.74-2.96)	<0.001
	Trend 1	1998 - 2007	2.402 (2.17-2.49)	<0.001
	Trend 2	2007 - 2012	2.852 (2.52-3.11)	<0.001
	Trend 3	2012 - 2018	3.367 (3.25-3.61)	<0.001
	Trend 4	2018 - 2021	1.310 (1.04-1.57)	<0.001
Middle SDI	Trend 0	1990 - 1999	1.898 (1.85-1.95)	<0.001
	Trend 1	1999 - 2005	0.605 (0.49-0.69)	<0.001
	Trend 2	2005 - 2015	1.322 (1.27-1.37)	<0.001
	Trend 3	2015 - 2019	2.533 (2.40-2.71)	<0.001
	Trend 4	2019 - 2021	1.083 (0.78-1.50)	0.012
High-middle SDI	Trend 0	1990 - 1994	2.021 (1.40-3.04)	<0.001
	Trend 1	1994 - 2003	1.151 (-0.04-1.32)	<0.001
	Trend 2	2003 - 2021	-0.032 (-0.13-0.06)	0.297
High SDI	Trend 0	1990 - 2004	0.518 (0.44-0.60)	<0.001
	Trend 1	2004 - 2013	-0.429 (-0.73-0.52)	<0.001
	Trend 2	2013 - 2017	0.294 (-0.50-0.71)	0.416
	Trend 3	2017 - 2021	-0.516 (-1.17--0.10)	0.031
High-income Asia Pacific	Trend 0	1990 - 1998	3.149 (2.88-3.46)	<0.001
	Trend 1	1998 - 2006	0.910 (0.62-1.28)	<0.001
	Trend 2	2006 - 2021	-0.014 (-0.14-0.08)	0.763
High-income North America	Trend 0	1990 - 1995	0.582 (0.33-1.09)	0.008
	Trend 1	1995 - 1998	-0.673 (-1.02--0.01)	0.448
	Trend 2	1998 - 2003	1.324 (0.96-1.85)	<0.001
	Trend 3	2003 - 2008	-0.811 (-1.26--0.48)	0.008
	Trend 4	2008 - 2021	-0.411 (-0.49--0.18)	<0.001
Central Asia	Trend 0	1990 - 1992	-1.930 (-3.28-1.26)	0.291
	Trend 1	1992 - 2012	1.959 (1.83-2.17)	<0.001
	Trend 2	2012 - 2021	0.101 (-0.38-0.48)	0.546
East Asia	Trend 0	1990 - 1995	0.353 (-0.42-0.84)	0.227
	Trend 1	1995 - 1999	3.594 (2.67-4.49)	<0.001
	Trend 2	1999 - 2011	0.005 (-0.13-0.63)	0.954
	Trend 3	2011 - 2015	-0.858 (-1.61--0.16)	0.188
	Trend 4	2015 - 2021	1.746 (1.36-2.35)	<0.001
South Asia	Trend 0	1990 - 1999	3.155 (3.00-3.31)	<0.001
	Trend 1	1999 - 2005	0.817 (0.32-1.13)	<0.001
	Trend 2	2005 - 2011	2.261 (1.80-2.71)	<0.001
	Trend 3	2011 - 2018	3.567 (3.34-4.01)	<0.001
	Trend 4	2018 - 2021	1.128 (0.39-1.81)	0.013
Southeast Asia	Trend 0	1990 - 1995	3.082 (2.83-3.51)	<0.001
	Trend 1	1995 - 1998	1.201 (0.90-1.83)	0.177
	Trend 2	1998 - 2010	2.141 (2.07-2.49)	<0.001
	Trend 3	2010 - 2014	1.320 (0.85-1.75)	0.006
	Trend 4	2014 - 2021	2.510 (2.34-2.79)	<0.001
Central Europe	Trend 0	1990 - 1999	2.038 (1.90-2.21)	<0.001
	Trend 1	1999 - 2007	0.932 (0.73-1.15)	<0.001
	Trend 2	2007 - 2011	-0.512 (-1.10--0.03)	0.272
	Trend 3	2011 - 2018	1.129 (0.94-1.64)	<0.001
	Trend 4	2018 - 2021	-0.230 (-1.16-0.38)	0.618
Eastern Europe	Trend 0	1990 - 1993	6.592 (4.58-9.95)	<0.001
	Trend 1	1993 - 2005	1.480 (1.14-1.84)	<0.001
	Trend 2	2005 - 2021	-0.118 (-0.34-0.07)	0.252
Western Europe	Trend 0	1990 - 1993	0.796 (0.28-1.59)	0.067
	Trend 1	1993 - 2003	-0.167 (-0.33--0.05)	0.037
	Trend 2	2003 - 2014	-0.882 (-1.04--0.80)	<0.001
	Trend 3	2014 - 2018	0.180 (-0.21-0.68)	0.665
	Trend 4	2018 - 2021	-1.602 (-2.35--1.12)	0.001
Andean Latin America	Trend 0	1990 - 1995	3.282 (2.20-6.28)	<0.001
	Trend 1	1995 - 2021	1.988 (1.55-2.09)	<0.001
Central Latin America	Trend 0	1990 - 1995	2.427 (1.96-2.99)	<0.001
	Trend 1	1995 - 2000	-0.375 (-1.21-0.12)	0.342
	Trend 2	2000 - 2011	0.720 (0.54-1.00)	<0.001
	Trend 3	2011 - 2021	1.975 (1.80-2.22)	<0.001
Southern Latin America	Trend 0	1990 - 1998	2.164 (1.95-2.61)	<0.001
	Trend 1	1998 - 2003	1.123 (0.36-1.68)	0.005
	Trend 2	2003 - 2019	-0.067 (-0.15-0.03)	0.177
	Trend 3	2019 - 2021	-2.445 (-3.37--1.17)	0.041
Tropical Latin America	Trend 0	1990 - 1993	2.027 (1.11-3.50)	0.002
	Trend 1	1993 - 2014	1.018 (0.12-1.08)	<0.001
	Trend 2	2014 - 2021	1.520 (1.16-2.52)	<0.001
Australasia	Trend 0	1990 - 2013	0.172 (0.10-0.25)	<0.001
	Trend 1	2013 - 2021	-1.026 (-1.46--0.72)	<0.001
Caribbean	Trend 0	1990 - 1994	1.133 (0.43-2.24)	0.014
	Trend 1	1994 - 1998	-0.503 (-1.32-1.26)	0.454
	Trend 2	1998 - 2014	1.516 (1.40-1.65)	<0.001
	Trend 3	2014 - 2021	0.249 (-0.17-0.56)	0.174
North Africa and Middle East	Trend 0	1990 - 1994	3.180 (2.83-3.81)	<0.001
	Trend 1	1994 - 2001	2.196 (2.00-2.34)	<0.001
	Trend 2	2001 - 2006	7.161 (6.97-7.35)	<0.001
	Trend 3	2006 - 2015	4.119 (4.02-4.21)	<0.001
	Trend 4	2015 - 2021	1.353 (1.18-1.51)	<0.001
Oceania	Trend 0	1990 - 1999	1.773 (1.66-1.91)	<0.001
	Trend 1	1999 - 2004	0.410 (-0.12-0.71)	0.08
	Trend 2	2004 - 2019	1.103 (1.05-1.20)	<0.001
	Trend 3	2019 - 2021	-0.424 (-1.03-0.43)	0.552
Central Sub-Saharan Africa	Trend 0	1990 - 2000	-0.106 (-0.30-0.03)	0.139
	Trend 1	2000 - 2008	0.819 (0.61-1.12)	<0.001
	Trend 2	2008 - 2021	3.198 (3.11-3.30)	<0.001
Eastern Sub-Saharan Africa	Trend 0	1990 - 2000	1.056 (1.00-1.17)	<0.001
	Trend 1	2000 - 2003	0.475 (0.32-0.80)	0.272
	Trend 2	2003 - 2008	1.218 (1.12-1.57)	<0.001
	Trend 3	2008 - 2021	2.892 (2.86-2.93)	<0.001
Southern Sub-Saharan Africa	Trend 0	1990 - 1995	-0.009 (-1.20-0.84)	0.984
	Trend 1	1995 - 2009	4.899 (4.71-5.16)	<0.001
	Trend 2	2009 - 2015	2.454 (1.62-3.44)	<0.001
	Trend 3	2015 - 2021	-0.217 (-1.14-0.38)	0.513
Western Sub-Saharan Africa	Trend 0	1990 - 1993	2.213 (1.76-2.80)	<0.001
	Trend 1	1993 - 1999	1.611 (1.21-2.49)	<0.001
	Trend 2	1999 - 2009	2.403 (2.27-3.70)	<0.001
	Trend 3	2009 - 2014	3.717 (2.73-4.11)	<0.001
	Trend 4	2014 - 2021	2.515 (2.33-2.68)	<0.001
APC: annual percentage change; DALYs, disability-adjusted life years; CI: confidential interval
