# Supplementary material for: Global disease burden of breast cancer attributable to high fasting plasma glucose: a comprehensive analysis from the global burden of disease study
Source: Front Endocrinol (Lausanne). 2025 Feb 13;16:1498207. doi: 10.3389/fendo.2025.1498207 (PMC11864957; doi:10.3389/fendo.2025.1498207)
Supplement: Supplementary file 6 [file Table6.xlsx]

## Sheet: decomposition_analysis_data_tab
Table S6. Change in the death and DALYs of breast cancer attributable to high fasting plasma glucose decomposed by three population-level determinants
Measure	Location	Overall Difference (×100,000,000)	Change due to Population-Level Determinants (% Contribution to the Total Change)
			Population Growth (×100,000,000)	Populaiton Aging (×100,000,000)	Epidemiological Change (×100,000,000)
Deaths	Global	36.29	20.30, (56)	7.54, (21)	8.45, (23)
	Low SDI	2.15	1.30, (60)	-0.06, (-3)	0.92, (43)
	Low-middle SDI	7.67	3.42, (45)	0.57, (7)	3.68, (48)
	Middle SDI	11.56	5.44, (47)	2.52, (22)	3.60, (31)
	High-middle SDI	7.12	3.53, (50)	2.20, (31)	1.40, (20)
	High SDI	7.97	4.09, (51)	3.32, (42)	0.55, (7)
DALYs	Global	1001.29	571.28, (57)	161.58, (16)	268.43, (27)
	Low SDI	65.54	40.15, (61)	-1.87, (-3)	27.26, (42)
	Low-middle SDI	233.88	106.68, (46)	12.75, (5)	114.45, (49)
	Middle SDI	343.36	166.05, (48)	60.49, (18)	116.82, (34)
	High-middle SDI	184.49	97.74, (53)	47.30, (26)	39.44, (21)
	High SDI	178.44	103.24, (58)	62.79, (35)	12.41, (7)
DALYs, disability-adjusted life years; SDI, Socio-demographic Index
